# Supplementary material for: Glycated Haemoglobin A1c Variability Score Elicits Kidney Function Decline in Chinese People Living with Type 2 Diabetes
Source: J Clin Med. 2022 Nov 11;11(22):6692. doi: 10.3390/jcm11226692 (PMC9692466; doi:10.3390/jcm11226692)
Supplement: Supplementary file 1 [file jcm-11-06692-s001.zip]

Archive with 1 entries (1 files):
- jcm-1998950-supplementary.pdf
